# Supplementary material for: Dissecting neuron-specific functions of circadian genes using modified cell-specific CRISPR approaches
Source: Proc Natl Acad Sci U S A. 2023 Jul 10;120(29):e2303779120. doi: 10.1073/pnas.2303779120 (PMC10629539; doi:10.1073/pnas.2303779120)
Supplement: Supplementary file 2 — Dataset S01 (XLSX) [file pnas.2303779120.sd01.xlsx]

## Sheet: Fig 1B
Quantification of Vri levels from GFP positive l-LNvs				CLK856-Cas9-control	CLK856-vri-g+Cas9	CLK856-vri-g-control
				55.7985	46.799	104.948
Background subtracted values				77.7795	39.684	176.923
					83.056	114.163
				86.1925	28.259	74.4745
				104.001
				87.4965	29.2425	109.331
					39.2545	94.1275
				135.81	24.3055	113.397
				123.304		117.686
				133.108	41.51
				136.115	35.346	131.331
					27.382	111.281
				104.399	36.956	102.106
				127.017		128.152
				109.207	26.6665
					26.5715	105.616
				117.673	88.2185	120.727
				75.899	13.2085	98.1275
				90.484		99.9045			Kruskal_Wallis ANOVA
					25.6755				P-value
				138.736	47.6015	117.341			The p-value equals 0, ( P(x≤83.3571) = 1 ). It means that the chance of type I error (rejecting a correct H0) is small: 0 (0%). The smaller the p-value the more it supports H1
				137.313	34.4135	102.98
				122.201	21.5385	104.032
						95.93			Followed by post-hoc Dunn's test
				108.391	35.7995				The corrected α using Bonferroni correction method is 0.01667
				76.4215	28.2865	93.4845
				74.9065		87.9125			Pair	Mean Rank difference	Z	SE	Critical value	p-value	p-value/2
					31.3465	102.126			x1-x2	65.7822	8.0504	8.1713	19.5612	8.882e-16	4.441e-16
				50.2885	41.2015	92.7075			x1-x3	8.1757	0.9681	8.4451	20.2167	0.333	0.1665
				127.532	15.9965				x2-x3	-57.6065	7.4092	7.775	18.6125	1.27e-13	6.35e-14
				125.179	103.043	102.047
						107.209
				104.906	55.435	20.085
				131.517	39.846	68.77
				111.34	29.308
						94.58
				92.5705	22.341	107.245
				102.382	46.315	111.444
				110.998	47.983	101.864
					34.019
				98.734		96.5605
				119.745	29.682	98.7385
				116.426	31.479	93.1305
					48.229	116.647
				107.094	26.458
				112.184		109.937
				124.162	31.062	101.603
					31.109	118.736
						103.385
					25.345
					40.413	88.5505
					16.525	96.4145
					33.259	109.379
					13.4945
					43.8155
					15.3295
					14.8935
					24.5805
					47.1165
					29.7445
					25.0585
			n	36	50	43

## Sheet: Fig 1F
Rhythmicity Index quantified from DD2-7					CLK856-Cas9-control	CLK856-vri-g+Cas9	CLK856-vri-g-control
					0.40449	0.55973	0.4231
Flies in red are considered arrhythmic so won't be used for Period analysis. All data points shown in the box plot					0.48819	0.57527	0.60999
					0.44923	0.54647	0.35342
					0.45006	0.63264	0.30122
					0.5875	0.6386	0.41833
					0.57729	0.56981	0.47465
					0.48333	0.18486	0.41713
					0.53106	0.62425	0.43142
					0.50487	0.62759	0.32481
					0.60657	0.57857	0.50784
					0.49897	0.51567	0.50396
					0.26267	0.45795	0.12651
					0.55511	0.19861	0.54876
					0.57841	0.56858	0.53704
					0.52353	0.55132	0.43365
					0.17867	0.52107	0.37691
					0.39135	0.5009	0.37491
					0.4984	0.44257	0.50896
					0.46633	0.53515	0.42425
					0.48702	0.51118	0.37722
					0.51308	0.44168	0.56226		Kruskal_Wallis ANOVA
					0.46205	0.57969	0.40493		P-value
					0.45697	0.63772	0.13836		The p-value equals 0.5962, ( P(x≤1.0344) = 0.4038 ). It means that the chance of type I error, rejecting a correct H0, is too high: 0.5962 (59.62%). The larger the p-value the more it supports H0.
					0.25399	0.49036	0.48529
					0.57991	0.51407	0.4697
					0.58844	0.60741	0.58723		Followed by post-hoc Dunn's test
					0.3978	0.53489	0.28336		The corrected α using Bonferroni correction method is 0.01667
					0.43531	0.57732	0.32334
					0.51649	0.63268	0.48182		Pair	Mean Rank difference	Z	SE	Critical value	p-value	p-value/2
					0.5583	0.54532	0.65243		x1-x2	3.2857	0.3353	9.7982	23.456	0.7374	0.3687
					0.42638	0.48967	0.43068		x1-x3	9.748	0.9988	9.7599	23.3642	0.3179	0.1589
					0.48852	0.6281	0.35064		x2-x3	6.4623	0.6621	9.7599	23.3642	0.5079	0.2539
					0.60923	0.56461	0.53345
					0.42017	0.44277	0.54006
					0.60589	0.1482	0.56957
					0.58486	0.50055	0.45019
					0.54216	0.43515	0.5853
					0.58012	0.53087	0.56694
					0.54207	0.51538	0.57961
					0.58134	0.33279	0.4367
					0.5554	0.3183	0.57607
					0.64003	0.53779	0.61679
					0.53251	0.54098	0.57581
					0.5542	0.50132	0.56952
					0.56477	0.53884	0.59364
					0.60464	0.58141	0.56456
					0.63422	0.53993	0.6055
					0.62464	0.60333	0.53547
					0.56094	0.29929	0.58217
					0.63743	0.45915	0.59412
					0.53268	0.56479	0.61315
					0.58153	0.51903	0.47927
					0.60293	0.19282	0.4937
					0.59457	0.42914	0.65292
					0.39652	0.52476	0.35019
					0.61613	0.58998	0.55236
					0.55134	0.24568	0.50612
					0.47477	0.6395	0.61792
					0.53457	0.38914	0.61837
					0.56194	0.61732	0.57105
					0.5896	0.56361	0.60098
					0.50191	0.61665	0.64909
					0.5647	0.38388	0.60112
							0.55786
					63	63	64

## Sheet: Fig. 1G
Period (DD2-7 of rhythmic flies)					CLK856-Cas9-control	CLK856-vri-g+Cas9	CLK856-vri-g-control
					23.75	22.75	23.25
					24	23	23
					24.5	22.75	22.75
					23.75	23	23.5
					23.75	22.75	22.75
					23.25	23.25	22.25
					23.25		23.75
					24	23.25	24
					24	23.5	23.5
					23.5	23.5	23.25
					23	22.5	23.75
					24.25	23
					23.5		23.75
					23.5	23	23.75
					22.5	22.75	23.5
						22.75	23
					22.75	21.5	23.75
					24	22.25	23.75
					23.75	23.5	23.5
					24.25	23	23.75
					23	22.5	24
					23.75	23.25	22.75		Kruskal_Wallis ANOVA
					23.25	22.25			P-value
					23.75	23.25	22.75		The p-value equals 0, ( P(x≤80.8976) = 1 ). It means that the chance of type I error (rejecting a correct H0) is small: 0 (0%). The smaller the p-value the more it supports H1.
					24	22.25	23.5
					23.5	22.5	23.5
					23.25	23	22		Followed by post-hoc Dunn's test
					23.25	21.75	23.25		The corrected α using Bonferroni correction method is 0.01667
					23.25	23	22.75
					24	22.5	23		Pair	Mean Rank difference	Z	SE	Critical value	p-value	p-value/2
					23.5	22.5	23.5		x1-x2	84.8515	8.8729	9.563	22.893	0	0
					23.75	23.25	23.25		x1-x3	28.9516	3.0792	9.4023	22.5082	0.002075	0.001038
					24.25	22	24		x2-x3	-55.8999	5.8454	9.563	22.893	5.053e-09	2.526e-09
					24	23	23
					24.25		24
					24	23	22.5
					24	24	23.25
					23.5	22.5	23.75
					24	23	23.75
					24	21	23.75
					24.25	22.25	23.75
					23.5	22.75	24.25
					23.5	23.25	23.75
					23.75	22	23.75
					24.5	22.75	23.5
					23.75	23.5	24
					24.25	22.5	23.5
					24	22.25	24
					24.75	20.25	23.25
					24.25	22.5	24
					24.5	23.25	23
					23.75	23.75	24
					24.5		22.5
					24.5	22.25	24.25
					24.25	22.25	24
					24.5	22.5	24.25
					24.25		23
					23.5	22.75	24
					24.5	22.75	22.75
					24	22.75	23.75
					23.75	22.5	24.25
					23.75	22.75	23.5
					23.75	22.75	23.5
							24
					62	58	62

## Sheet: Fig. S1C
E-peak timing		CLK856-Cas9-control	CLK856-vri-g+Cas9	CLK856-vri-g-control
		10.5	8.5	10.5
Calculated by finding the highest value in bins between ZT6.5-ZT10.5		10.5	9	10.5
		10.5	8.5	10
		10.5	8.5	9
		10.5	10	10.5
		10	10.5	10
		10.5	10	10.5
		9.5	9.5	10.5
		10	9.5	10.5
		10.5	10.5	10.5
		10	8.5	9.5
		10.5	10	10.5
		10.5	8	10.5
		9.5	10.5	10.5
		9	8.5	10
		10.5	9.5	9
		9.5	8.5	10.5
		10.5	8	10.5
		9	8.5	10.5		Kruskal_Wallis ANOVA
		9.5	9	10.5		P-value
		10	10.5	10		The p-value equals 0.0001296, ( P(x≤17.9019) = 0.9999 ). It means that the chance of type I error (rejecting a correct H0) is small: 0.0001296 (0.013%). The smaller the p-value the more it supports H1.
		10.5	10	10.5
		10	10.5	10
		10.5	8	10.5		Followed by post-hoc Dunn's test
		10	9.5	9.5		The corrected α using Bonferroni correction method is 0.01667
		10.5	9	10
		10.5	8.5	10.5
		10	10.5	10.5		Pair	Mean Rank difference	Z	SE	Critical value	p-value	p-value/2
		10.5	9	10.5		x1-x2	24.9048	2.6098	9.5427	22.8443	0.009059	0.004529
		10.5	9.5	10.5		x1-x3	-14.9261	1.5703	9.5054	22.7549	0.1163	0.05817
		9.5	10.5	10.5		x2-x3	-39.8309	4.1904	9.5054	22.7549	2.785e-05	1.393e-05
		9.5	10.5	10.5
		9	8.5	10
		8.5	10	10
		7	8.5	8
		9	9.5	8.5
		9	10.5	9.5
		8.5	10.5	9.5
		9	9.5	10
		10	9	10.5
		8.5	10	10
		10	7.5	10.5
		10	9	7
		7.5	7	8.5
		10.5	7.5	10.5
		9	10.5	10.5
		9	9	10.5
		10	7	9.5
		10	9.5	10
		8.5	8	10.5
		10	9	6.5
		8	9	10.5
		9.5	10.5	9.5
		10.5	10.5	9
		9	10	8.5
		8.5	8.5	8.5
		10	9.5	6.5
		10	8.5	10.5
		9.5	9.5	9
		9	8	10
		9	9.5	10
		9	8	10
		10.5	9	8.5
				10.5
		63	63	64

## Sheet: Fig. 2G
RI- CRY		CLK856-Cas9-control	CLK856-CRY-Control	CLK856-CRY-mut	PDF-CRY-mut	dvPDF-CRY-mut	MB122B-CRY-mut	639-CRY-mut	773-CRY-mut	CLK4.1-CRY-mut
LL2-7		0.076739	0.27232	0.55891	0.16642	0.62161	0.55181	0.44933	0.55414	0.35762
		0.049028	0.10744	0.20423	0.14663	0.53359	0.17918	0.44066	0.070727	0.3414
		0.011629	0.10632	0.53482	0.19467	0.6033	0.55991	0.27711	0.22285	0.27306
Flies in red are considered arrhythmic (RI<0.25)so won't be used for Period analysis. All data points shown in the box plot		0.085556	0.24118	0.39483	0.1516	0.58633	0.38781	0.13714	0.17393	0.3058
		0.020471	0.033171	0.42701	0.19049	0.60348	0.19572	0.41117	0.36576	0.07568
		0.15811	0.13686	0.42102	0.19876	0.59797	0.19719	0.25936	0.25583	0.089561
		0.30138	0.053873	0.27635	0.072176	0.60036	0.50871	0.51911	0.25181	0.15198				Kruskal_Wallis ANOVA
		0.24809	0.063443	0.30805	0.2079	0.50177	0.051153	0.4732	0.41377	0.42499				P-value
		0.035915	0.040692	0.35596	0.26078	0.50078	0.32409	0.10373	0.4024	0.28286				The p-value equals 0, ( P(x≤397.6757) = 1 ). It means that the chance of type I error (rejecting a correct H0) is small: 0 (0%). The smaller the p-value the more it supports H1
		0.19215	0.10577	0.41496	0.27117	0.36092	0.19269	0.54792	0.29185	0.05047
		-0.034554	0.019693	0.48502	0.22563	0.55611	0.17728	0.26026	0.55268	0.3585				Followed by post-hoc Dunn's test
		0.1035	0.1002	0.39344	0.11024	0.54942	0.27367	0.42441	0.29201	0.41419				The corrected α using Bonferroni correction method is 0.001389
		0.25508	0.091501	0.43869	0.22387	0.37741	0.26567	0.34412	0.22719	0.23478
		0.14087	0.1018	0.4439	0.24526	0.62062	0.1506	0.17849	0.025216	0.41057
		0.16061	0.071337	0.6124	0.16346	0.53268	0.40932	0.46516	0.3967	0.39706				Pair	Mean Rank difference	Z	SE	Critical value	p-value	p-value/2
		0.17167	0.057307	0.31101	0.17091	0.61768	0.27432	0.38335	0.22474	0.453				x1-x2	28.5931	0.8892	32.1574	102.805	0.3739	0.187
		0.17959	0.050975	0.35536	0.23305	0.56592	0.31084	0.50494	0.10131	0.028667				x1-x3	-325.802	10.7861	30.2058	96.5656	0	0
		0.16765	0.28453	0.37299	0.15831	0.45996	0.31378	0.30897	0.4486	0.1215				x1-x4	-57.5116	2.024	28.4144	90.8386	0.04297	0.02148
		0.10138	0.10513	0.49751	0.099407	0.56808	0.47107	0.40008	0.36708	0.36973				x1-x5	-438.952	12.8371	34.1941	109.316	0	0
		-0.01633	0.19079	0.45266	0.12677	0.57488	0.47799	0.29525	0.29839	0.29059				x1-x6	-284.829	8.5335	33.3778	106.706	0	0
		0.2482	0.13818	0.38429	0.14817	0.53751	0.3217	0.49802	0.35562	-0.027345				x1-x7	-335.567	9.9123	33.8536	108.228	0	0
		0.026386	0.069237	0.39288	-0.039109	0.59969	0.47459	0.39637	0.3383	0.44918				x1-x8	-197.597	5.865	33.6906	107.706	4.49e-09	2.245e-09
		0.037874	0.30716	0.40757	0.063158	0.46292	0.14716	0.38016	0.38633	0.23934				x1-x9	-246.665	7.9615	30.9822	99.0479	1.776e-15	8.882e-16
		0.25231	0.12552	0.29973	0.11304	0.58279	0.39942	0.50924	0.11871	0.084712				x2-x3	-354.395	11.2181	31.5913	100.995	0	0
		0.18523	0.24596	0.3385	0.18048	0.46383	0.27515	0.31001	0.57507	0.46415				x2-x4	-86.1046	2.8814	29.8831	95.5342	0.003959	0.00198
		0.18531	0.19061	0.28519	0.2218	0.55394	0.42733	0.52215	-0.020691	0.19026				x2-x5	-467.545	13.1985	35.424	113.248	0	0
		0.088579	-0.0062442	0.49775	0.21814	0.53604	0.48676	0.3681	0.12843	0.25059				x2-x6	-313.422	9.0488	34.6367	110.731	0	0
		0.18208	0.092198	0.41271	0.14301	0.57576	0.2473	0.55677	0.47194	0.41572				x2-x7	-364.16	10.3763	35.0955	112.198	0	0
		0.17728	0.062411	0.37647	0.15625	0.48547	0.32934	0.36526	0.46485	0.41121				x2-x8	-226.19	6.474	34.9382	111.695	9.545e-11	4.772e-11
		0.031514	0.094166	0.25804	0.13536	0.55919	0.35698	0.57215	0.2326	0.26205				x2-x9	-275.258	8.5128	32.3346	103.371	0	0
		0.16138	0.04671	0.46443	0.15186	0.56798	0.12552	0.51963	0.1008	0.45357				x3-x4	268.291	9.6604	27.7722	88.7856	0	0
		-0.062289	0.10874	0.43769	0.20899	0.50937	0.27842	0.44693	0.36476	0.45191				x3-x5	-113.15	3.3613	33.6623	107.616	0.0007757	0.0003879
		0.1068	0.096704	0.25945	0.17457	0.46981	0.26411	0.42386	0.40537	0.49073				x3-x6	40.9736	1.2479	32.8328	104.964	0.2121	0.106
		0.14305	0.086652	0.24946	0.11654	0.47977	0.54317	0.44137	0.36591	0.35986				x3-x7	-9.7645	0.2931	33.3164	106.51	0.7695	0.3847
		0.071287	0.10353	0.40431	0.1941	0.56403	0.42475	0.33667	0.39625	0.40428				x3-x8	128.206	3.8673	33.1507	105.981	0.00011	5.501e-05
		0.10934	-0.14361	0.46713	0.26262	0.6353	0.34023	0.45142	0.04935	0.23486				x3-x9	79.1371	2.6037	30.3943	97.1684	0.009223	0.004611
		0.29066	0.035317	0.32428	0.054552	0.07938	0.55455	0.48748	0.52044	0.45547				x4-x5	-381.44	11.896	32.0646	102.508	0	0
		0.27831	0.11129	0.57661	0.28886	0.61633	0.59956	0.43649	0.30258	0.34812				x4-x6	-227.317	7.2875	31.1927	99.7206	3.157e-13	1.579e-13
		0.09089	-0.046864	0.24305	0.11853	0.54708	0.37564	0.54308	0.10267	0.44075				x4-x7	-278.055	8.7711	31.7013	101.347	0	0
		0.117	0.10578	0.15607	0.21425	0.1761	0.4957	0.50311	0.034509	0.27893				x4-x8	-140.085	4.4433	31.5271	100.79	8.858e-06	4.429e-06
		0.00077842	0.021841	0.4508	0.15587	0.20881	0.11432	0.21844	0.20249	0.52864				x4-x9	-189.154	6.6104	28.6147	91.4792	3.834e-11	1.917e-11
		0.16556	0.20432	0.47426	0.30135	0.59515	0.60489	0.37195	0.29072	0.39217				x5-x6	154.123	4.2185	36.5355	116.801	2.46e-05	1.23e-05
		0.095324	0.178	0.50582	0.098182	0.56099	0.50045	0.37751	0.34532	0.24541				x5-x7	103.385	2.7964	36.9707	118.193	0.005167	0.002584
		0.14416	-0.026598	0.57825	0.074148	0.23101	0.19599	0.57247	0.48244	0.30323				x5-x8	241.355	6.5547	36.8215	117.716	5.574e-11	2.787e-11
		0.22697	0.16655	0.50456	0.29616	0.54735	0.44582	0.34215	0.096167	0.3981				x5-x9	192.287	5.5961	34.3608	109.849	2.192e-08	1.096e-08
		0.097514	0.13758	0.50979	0.21088	0.45808	0.48935	0.53366	0.17316	0.37538				x6-x7	-50.7381	1.4009	36.217	115.783	0.1612	0.08062
		-0.0064961	0.067292	0.53058	0.18905	0.56279	0.55922	0.53926	0.46251	0.55324				x6-x8	87.2319	2.4188	36.0647	115.296	0.01557	0.007787
		-0.10045	0.18858	0.30111	0.24343	0.62739	0.28412	0.42363	0.097789	0.26778				x6-x9	38.1635	1.1376	33.5485	107.252	0.2553	0.1277
		0.097687	0.039865	0.5298	0.17699	0.55606	0.35162	0.56288	0.59613	0.39171				x7-x8	137.97	3.7794	36.5055	116.706	0.0001572	7.859e-05
		0.11679	0.040962	0.58416	0.18942	0.59698	0.4222	0.46484	0.15858	0.42859				x7-x9	88.9016	2.6131	34.022	108.766	0.008973	0.004487
		0.18792	0.10602	0.37937	0.26699	0.54781	0.36606	0.28548	0.54719	0.29079				x8-x9	-49.0683	1.4492	33.8597	108.247	0.1473	0.07365
		-0.054809	0.0031256	0.61185	0.10365	0.52021	0.53512	0.52976	0.34698	0.3688
		0.037166	0.14187	0.57083	-0.00088867	0.44717	0.43981	0.47291	0.29787	0.43313
		0.16128	0.21349	0.20024	0.22633	0.63803	0.12647	0.27372	0.24078	0.37573
		0.18698	0.10796	0.25941	0.10072	0.59778	0.55068	0.53217	0.42545	0.23035
		0.032572	0.013243	0.22439	0.14926	0.59059	0.3671	0.39211	0.17582	0.35273
		0.1282	0.2889	0.17879	0.13177	0.61443	0.38384	0.3593	0.15873	0.28547
		0.16253	0.09159	0.52614	0.1589	0.19239	0.36917	0.36364	0.17086	0.43184
		0.17693	0.13333	0.25432	0.20178		0.44286	0.58689	0.33084	0.52105
		0.15659	0.10077	0.47535	0.17617		0.3628	0.228	0.27348	0.37778
		0.26907	0.30623	0.42161	0.12841		0.58586		0.42349	0.47837
		0.055416	0.07379	0.38845	0.10508		0.31457			0.31851
		0.18975	0.061512	0.25122	0.29721		0.58509			0.39316
		0.13887	0.11647	0.59383	0.19484					0.30653
		0.13774	0.11787	0.31085	0.15167					0.42296
		0.1377	0.11256	0.47213	0.080669					0.47522
		0.14562	0.12835	0.60765	0.44014					0.4814
		0.15677	0.080726	0.2612	0.14836					0.24254
		0.19866	0.21776	0.48673	0.26637					0.3822
		0.13617	0.10122	0.33427	0.11282					0.22852
		0.27824	0.14147	0.13655	0.077811					0.36239
		0.14812	0.19408	0.38221	0.18314					0.16809
		0.0051858		0.49998	0.18399					0.41777
		0.081275		0.35578	0.28815					0.16374
		0.086657		0.45056	0.20774					0.31287
		0.15388		0.43798	0.23105					0.20479
		0.15494		0.39653	0.19238					0.36699
		0.027948		0.56049	0.20745					0.33365
		0.36895		0.39718	0.50044					0.22023
		0.18913		0.30116	0.20376					0.47534
		0.046964		0.35059	0.11844					0.42795
		0.28792		0.56363	0.057429					0.41471
		0.097386		0.25377	0.073496					0.17567
		0.13008		0.31528	0.343
		0.12503		0.39039	-0.0064197
				0.41961	0.20607
				0.35186	0.11401
				0.48642	0.30927
				0.51792	0.35099
				0.50513	0.34599
				0.13874	0.14707
				0.47812	0.11654
					0.19936
					0.14
					0.14812
					0.13726
					0.21698
					0.20909
					0.11001
					0.23899
					0.14995
					0.075277
					0.11488
					0.079374
					0.22128
					0.12383
					0.10469
					0.12085
					0.13493
					0.22592
					0.068941
					0.22018
					0.12947
					0.18803
					0.18065
					0.25235
					0.10062
					0.25779
					0.17982
					0.030353
					0.17286
		85	72	92	121	58	63	60	61	83

## Sheet: Fig. 2H
Period			CLK856	dvPDF	MB122B	ss639	ss773	CLK4.1
LL2-7			24.75	24	25	25	25.25	21.5
of rhythmic flies			24.5	24	25.5	25.25	25.5	21.25		Kruskal_Wallis ANOVA
			25	24	25.5	24.75	24.5	22.25		P-value
			25.25	24	24.75	25.5	21.25	21.25		The p-value equals 0, ( P(x≤212.388) = 1 ). It means that the chance of type I error (rejecting a correct H0) is small: 0 (0%). The smaller the p-value the more it supports H1.
			25.5	23.75	26.25	24.75	25.5	21.5
			24	23.75	24.5	25	25.5	24.25
			24.75	24	25	25.25	25.5	22.75		Followed by post-hoc Dunn's test
			24.75	24.25	25.5	24.75	25.25	21.75		The corrected α using Bonferroni correction method is 0.003333
			25.25	23.5	24.75	24.75	24.75	22.25
			24.5	24.25	24.75	25	25.5	21.25		Pair	Mean Rank difference	Z	SE	Critical value	p-value	p-value/2
			25	24.5	25.25	25	25.75	21.5		x1-x2	54.1539	3.149	17.197	50.477	0.001638	0.000819
			24.5	24.5	25	25.25	24.5	22		x1-x3	-67.7586	3.8699	17.509	51.3929	0.0001089	5.443e-05
			25	23.5	24.75	25.25	24.5	22.5		x1-x4	-64.384	3.7862	17.0051	49.9138	0.000153	7.649e-05
			25.25	24.25	25.5	24.75	24.25	22		x1-x5	-57.8413	2.9918	19.3335	56.7482	0.002774	0.001387
			25.25	23.75	25	26.25	24.5	22		x1-x6	145.837	8.883	16.4175	48.1893	0	0
			24.75	23.25	25.5	24	25.5	21.5		x2-x3	-121.912	6.3226	19.2821	56.5975	2.573e-10	1.286e-10
			24.75	23.5	25	25	25.75	22.75		x2-x4	-118.538	6.2966	18.8257	55.2578	3.043e-10	1.521e-10
			24.5	24.5	24.25	24.75	25.5	21.75		x2-x5	-111.995	5.3451	20.9528	61.5012	9.036e-08	4.518e-08
			25.5	23.75	24.75	25.75	25.5	22.5		x2-x6	91.6834	5.0109	18.2968	53.7052	5.417e-07	2.709e-07
			24.5	23.75	25.5	24.75	25.25	21.5		x3-x4	3.3745	0.1766	19.1112	56.0957	0.8598	0.4299
			24	23.75	24.75	25	25.75	22.25		x3-x5	9.9173	0.4676	21.2096	62.2551	0.6401	0.32
			25.25	24.5	26.5	25	24.5	22.75		x3-x6	213.596	11.4896	18.5903	54.5669	0	0
			25	24.75	25.75	25.5	24.25	22		x4-x5	6.5428	0.3146	20.7956	61.0398	0.753	0.3765
			24.75	24	25	25.5	25.5	21.25		x4-x6	210.221	11.6038	18.1165	53.1762	0	0
			25.5	24	25.75	24.75	26.25	22		x5-x6	203.679	10.0246	20.318	59.6379	0	0
			24.5	24.5	25	25.25	24.75	22.25
			24.75	24.25	24.75	24.75	25.5	22
			24.75	23.75	25.25	24.75	24.5	21.75
			24.25	23.5	25	24.75	25	22.25
			24.5	23.25	23.5	25	25.25	21.25
			24.75	24.25	24.75	24.75	26.25	22
			24.25	24.75	25.5	26.75	25	21.25
			24.25	24.5	24.75	25.75	24.5	22.25
			23.75	24.25	24.75	25	25	22
			24.5	24.25	24.75	25	26.25	22
			24	24.75	25.5	25.25	25	21.5
			24.75	25	26	25	24.5	21.75
			24.5	25	25.25	24.5		22.25
			24.25	24.5	25.75	25		21
			24.5	24.25	25	25.25		21.25
			24.25	24.5	25	25.25		21
			23.5	24.75	25.5	25.25		20.5
			24.5	24.5	26.25	25.25		21.25
			24.5	24.75	25.25	24.75		21.5
			24.75	24.75	25.25	25		22.25
			24.5	24.5	24.25	25.5		21.75
			24.5	24.5	24.5	24.75		22.5
			23.75	24.75	25.25	25		22
			23.75	25	26.5	25		20.75
			24.75	24.75	25.75	25.5		21
			24.75	24.5		25.25		22
			26.5	24.5		25.25		21.75
			25	24.5		25.25		21.5
			25			25.5		22.5
			24.5			25.25		21.5
			24.5					22.5
			24.25					22
			25					21.5
			25.5					20.75
			24.5					21.5
			27					22.5
			24.5					21.25
			24.5
			24.75
			25.5
			24.5
			25
			25
			24.5
			24
			24.5
			27.5
			24.75
			23.75
			24.25
			24.25
			25.25
			25.25
			24.5
			23.75
			25.5
			24.5
			24

## Sheet: Fig.2I-J
PRC
	Nolightpulse-ZT15	DD3	DD4	DD5		DD3	DD4	DD5		Mean DD3-5		SEM
	CLK856-Cas9-ctrl	-3.8833	-4.15	-4.6167						-4.21667	0.371217	0.214322
	CLK856-cryg-ctrl	-2.9667	-3.0167	-2.7667						-2.9167	0.132288	0.0763763
	CLK856-cry-mut	0.41667	0.51667	0.43333						0.455557	0.0535772	0.0309328
	PDF-cry-mut	-0.45	-0.1	-0.28333		-0.81667	-0.33333	-0.96667		-0.491667	0.175066	0.0714704
	dvPDF-cry-mut	-0.36667	-0.71667	-0.81667						-0.633337	0.236291	0.136423
	CLK4.1-cry-mut	-3.2	-3.4333	-3.0833						-3.23887	0.178208	0.102888
	639-cry-mut	-3.85	-3.5	-3.7167						-3.6889	0.176648	0.101988
	773-cry-mut	-3.25	-3.0833	-2.3						-2.87777	0.507255	0.292864
	MB122B-cry-mut	-3	-3.5667	-3.7333						-3.43333	0.384412	0.22194
	Nolightpulse-ZT18	DD3	DD4	DD5
	CLK856-Cas9-ctrl	0.76667	0.66667	0.61667						0.683337	0.0763763	0.0440959
	CLK856-cryg-ctrl	-0.45	-0.35	-0.3						-0.366667	0.0763763	0.0440959
	CLK856-cry-mut	-0.7	-0.9	-1.0167						-0.872233	0.160165	0.0924716
	PDF-cry-mut	0.38333	-0.28333	0.43333		-0.31667	-0.71667	-0.88333		-0.230557	0.400112	0.163345
	dvPDF-cry-mut	-0.58333	-0.43333	-0.46667						-0.494443	0.0787624	0.0454735
	CLK4.1-cry-mut	-0.15	0.083333	0.26667						0.0666677	0.208834	0.120571
	639-cry-mut	0.56667	0.11667	-0.15						0.17778	0.362222	0.209129
	773-cry-mut	1.4	1.8333	1.85						1.69443	0.255123	0.147296
	MB122B-cry-mut	2.1333	1.1833	0.53333						1.28331	0.80466	0.464571
	Nolightpulse-ZT21	DD3	DD4	DD5
	CLK856-Cas9-ctrl	2.7	2.7667	2.5						2.65557	0.138791	0.0801311
	CLK856-cryg-ctrl	2.6	2.8	2.7						2.7	0.1	0.057735
	CLK856-cry-mut	-0.033333	-0.55	-0.85						-0.477778	0.413096	0.238501
	PDF-cry-mut	1.4667	1.4167	1.9833		1.4833	1.4667	1.2833		1.51667	0.313691	0.128064
	dvPDF-cry-mut	0.56667	0.35	0.26667						0.394447	0.15486	0.0894085
	CLK4.1-cry-mut	2.2167	2.1833	1.9833						2.12777	0.126221	0.072874
	639-cry-mut	2.2167	2.2333	1.6						2.01667	0.360939	0.208388
	773-cry-mut	2.2833	2.7333	2.9333						2.64997	0.332916	0.192209
	MB122B-cry-mut	2.1667	2.2333	2.5						2.3	0.176377	0.101831

## Sheet: Fig. S2D
RI CLK856_DD2-7					Cas9-control	CRY-mut	CRYg-control
					0.41407	0.43978	0.25475
					0.49158	0.55411	0.36549
					0.54755	0.4849	0.54452
Flies in red are considered arrhythmic (RI<0.25)so won't be used for Period analysis. All data points shown in the box plot					0.53804	0.57945	0.30659
					0.40869	0.61059	0.18575
					0.51483	0.59818	0.5607
					0.53009	0.53643	0.41398
					0.52349	0.52074	0.61619
					0.093126	0.50771	0.56543
					0.53005	0.30287	0.36068
					0.45666	0.50881	0.27009
					0.54151	0.53899	0.56589
					0.28825	0.5231	0.59743
					0.44793	0.53447	0.54613
					0.43219	0.61577	0.47934
					0.56782	0.54055	0.37351
					0.58087	0.4915	0.42632
					0.21124	0.57955	0.4426			Kruskal_Wallis ANOVA
					0.24024	0.55746	0.57372			P-value
					0.48035	0.12065	0.30484			The p-value equals 0.01622, ( P(x≤8.2426) = 0.9838 ). It means that the chance of type I error (rejecting a correct H0) is small: 0.01622 (1.62%). The smaller the p-value the more it supports H1
					0.54142	0.55328	0.52046
					0.51965	0.43916	0.31942
					0.53046	0.36425	0.60884			Followed by post-hoc Dunn's test
					0.42425	0.62973	0.42328			The corrected α using Bonferroni correction method is 0.01667
					0.11623	0.39715	0.50689
					0.53169	0.6226	0.42245			Pair	Mean Rank difference	Z	SE	Critical value	p-value	p-value/2
					0.34988	0.5659	0.47967			x1-x2	-18.2815	2.6976	6.777	16.2236	0.006985	0.003493
						0.56744	0.58052			x1-x3	-4.0191	0.5976	6.7251	16.0992	0.5501	0.275
						0.64302	0.5447			x2-x3	14.2624	2.1798	6.5429	15.6631	0.02927	0.01464
						0.59656	0.52855
							0.52718
					27	30	31

## Sheet: Fig. S2E
Period CLK856_DD2-7					Cas9-control	CRY-mut	CRYg-control
					23.75	23.75	22.25
					24.25	23.5	23.25
					24	23.25	24.25
					23.75	23.25	24.25
					24.25	23.5
					24.75	23.5	24.25
					24.75	23.75	23.75
					22.75	23.5	24.25
						23.75	24.25
					24.5	23.75	23
					25	23.75	22.75
					24	23.75	24.5
					23.75	24	23.5
					24.25	23.5	23.5
					24.25	24	23.75
					25	24.5	24.5
					24	23.5	23
						23.5	23.25
						23.75	23
					24		25			Kruskal_Wallis ANOVA
					24.5	23.5	24.25			P-value
					24.5	23.75	23			The p-value equals 0.0001598, ( P(x≤17.4833) = 0.9998 ). It means that the chance of type I error (rejecting a correct H0) is small: 0.0001598 (0.016%). The smaller the p-value the more it supports H1
					24.5	23.25	23.25
					24.75	24	24.25
						22.25	23.5			Followed by post-hoc Dunn's test
					23.5	23.75	23.25			The corrected α using Bonferroni correction method is 0.01667
					24.75	24.25	24.25			Pair	Mean Rank difference	Z	SE	Critical value	p-value	p-value/2
						23	24			x1-x2	25.6664	3.8984	6.5839	15.7612	9.684e-05	4.842e-05
						23.5	23.75			x1-x3	22.4877	3.441	6.5352	15.6445	0.0005795	0.0002897
						24.25	23.5			x2-x3	-3.1787	0.5177	6.1406	14.6999	0.6047	0.3023
							23.5

## Sheet: Fig.3Btop
sLNV_quantification			PDF-cas9-ctrl	PDFg-control	PDF-PDFmut	681-PDFmut	645-PDFmut
			80.1353	170.898	0.575333	5.815	164.324
Background subtracted values			59.6153	123.744	0.214333	2.961	167.287
			91.4683	154.332		2.531	150.178
							199.463			Kruskal_Wallis ANOVA
			48.421	96.6715	-0.421	3.656				P-value
			100.736	79.8315	-0.4	7.507	132.437			The p-value equals 0, ( P(x≤158.7475) = 1 ). It means that the chance of type I error (rejecting a correct H0) is small: 0 (0%). The smaller the p-value the more it supports H1.
					-0.123	4.171	137.666
			142.548	130.029		1.622	116.564
			152.275	115.443	0.418667		118.482			Followed by post-hoc Dunn's test
			149.634	122.617	0.830667	8.977				The corrected α using Bonferroni correction method is 0.005
				121.164	-0.0723333	-0.314	150.972
			60.51		-0.230333		177.034			Pair	Mean Rank difference	Z	SE	Critical value	p-value	p-value/2
			80.135	126.288			119.053			x1-x2	3.9028	0.2832	13.7812	38.6844	0.777	0.3885
			90.29	106.525	2.73433	2.26467				x1-x3	111.988	8.5206	13.1433	36.8936	0	0
				75.249	1.41733	14.0317	91.247			x1-x4	84.3026	6.2086	13.5783	38.1146	5.344e-10	2.672e-10
			134.739		0.578333	4.60367	98.308			x1-x5	-22.1667	1.7585	12.6051	35.383	0.07866	0.03933
			122.034	149.479	0.0803333	1.01167	86.187			x2-x3	108.086	7.7631	13.9229	39.0822	8.438e-15	4.219e-15
			129.876	130.75						x2-x4	80.3999	5.6089	14.3343	40.2368	2.036e-08	1.018e-08
			107.436	67.9307	0.163333	4.97467	112.815			x2-x5	-26.0694	1.9431	13.4161	37.6595	0.052	0.026
					0.183333	1.16167	137.425			x3-x4	-27.6857	2.0176	13.7221	38.5183	0.04363	0.02182
			130.488	87.6903	-0.0166667		114.748			x3-x5	-134.155	10.5138	12.7599	35.8175	0	0
			171.673	105.538			107.177			x4-x5	-106.469	8.0613	13.2075	37.0739	8.882e-16	4.441e-16
			143.947	68.2503	0.298667	2.95567
					0.289667	7.56367	137.562
			19.2893	66.2723	0.154667	11.3117	174.407
			17.2753	127.964		1.95167
			28.1433	104.587	0.207
					0.977	7.8125	71.733
			121.841	159.874	0.128		118.025
			125.53	79.652	-0.047		75
			172.064	174.019		2.524
			173.121	77.162	0.396667	0.21	166.781
					0.417667	0.281	147.393
			88.4485	145.027	0.694667
				112.203		12.036
				143.779	0.709	0.772	162.46
			85.615	111.749	0.063	1.638	76.4107
			57.156		0.276
			145.861	87.8693	-0.032	2.5345
			157.057	115.237			120.98
				120.665	0.584		137.158
			63.8025	63.6463	0.276	0.959
			170.361		6.893	2.048
				103.213		4.419	114.252
			200.267	95.9647	14.1023		169.133
			171.454	142.653	15.0933	5.978	182.188
			119.934		3.02533	0.826
					0.182333	0.408	169.748
			175.766				115.027
			154.611		1.72667	2.43533	137.325
			189.58		0.648667	3.18133
					1.63967		127.91
			156.338		0.0736667		125.276
						13.1793
					0.542667	7.73233
			51.709		0.0736667	1.41633	131.269
			77.18				157.882
							192.553
							160.299
			66.3817
			99.6717				147.974
			86.2017				132.394
			50.9177				126.322
							127.517
							166.423
							162.132
							125.322
							169.095
							187.262
							145.027
			45	36	43	38	51

[truncated: 15 more sheets: Fig.3Bbot, Figs.3F-H, Figs.3I-K, Fig.S6, Fig. 4B, Fig. 4D, Fig.4E, Fig.4F, Fig.5B, Fig.5D, Fig.5E, Fig.5F, Fig.5G, Fig. 5H, Fig. 5I]
